# Supplementary material for: The miR172c-NNC1 module modulates root plastic development in response to salt in soybean
Source: BMC Plant Biol. 2017 Dec 1;17:229. doi: 10.1186/s12870-017-1161-9 (PMC5709930; doi:10.1186/s12870-017-1161-9)
Supplement: Supplementary file 6 — Primers used in this study (XLSX 10 kb) [file 12870_2017_1161_MOESM6_ESM.xlsx]

## Sheet: Sheet1
Table S1. Primers used in this study.
Primer names	Primer sequences (5’–3)
35S:miR172c-Forward	GGTACCCGGGGATCCCACTCATTCTACCTATTATTCCG
35S:miR172c-Reverse	GTTGGATCCCTTTAGTTTATTTAGGACTTCATTAGGTC
STTM172c-48-Forward	CGACCGGTCTGCAGCATCAC
STTM172c-48-Reverse	CGGGATCCGGAATCTTGAT
RNAi-NNC1-Forward	GGGGTACCACTAGTGTCCAAGGAGGAATTCGTAC
RNAi-NNC1-Reverse	CGGGATCCGAGCTCGGATCAATGCCGATTCTCTC
promiR172c:GUS-Forward	GGGGATCCCACTCATTCTACCTATTATTCCG
promiR172c:GUS-Reverse	GTTGGATCCCTTTAGTTTATTTAGGACTTCATTAGGTC
qRT-NNC1-Forward	CAATGGGCAGGAAAGAGC
qRT-NNC1-Reverse	ATGGCAGTCGATGGAAAGGT
qRT-ELF1B-Forward	GTTGAAAAGCCAGGGGACA
qRT-ELF1B-Reverse	TCTTACCCCTTGAGCGTGG
qRT-miR172c-STTM-Forward	CGACCGGTCTGCAGCATCAC
qRT-miR172c-STTM-Reverse	CGGGATCCGGAATCTTGAT
SL-gma-miR172c-RT	GTCGTATCCAGTGCAGGGTCCGAGGTATTCGCAC
	TGGATACGACCTGCAG
SL-miR1520d-RT	GTCGTATCCAGTGCAGGGTCCGAGGTATTCGCAC
	TGGATACGACTTGTCA
gma-miR172c-qPCR-Forward	CGGACCATCAGAACATGACACG
gma-miR1520d-qPCR-Forward	CGGACCATCAGAACATGACACG
Bar-Forward	AAGGATAGTGGGATTGTGCG
Bar-Reverse	AGTCGGGAAACCTGTCGTG
qRT-RD22-F	GGAAAAGGACTTGCACTACGG
qRT-RD22-R	TTTGAGCCTCATCTGACCCTT
qRT-THI1-F	ACATTGTATTTGGACAGCACGT
qRT-THI1-R	TCCCGTAGACAAGCAGATACC
qRT-NCED3-F	TGGTCAACAGAAACAAGCTCG
qRT-NCED3-R	CACTCCTTCTCATCATGCACG
qRT-SALT3-F	TCCTTGACGCTTGGAGTGTT
qRT-SALT3-R	CGGTTGATGAAGGGAAAAC
